# Supplementary material for: A machine-learning approach to human ex vivo lung perfusion predicts transplantation outcomes and promotes organ utilization
Source: Nat Commun. 2023 Aug 9;14:4810. doi: 10.1038/s41467-023-40468-7 (PMC10412608; doi:10.1038/s41467-023-40468-7)
Supplement: Supplementary file 3 — Source Data [file 41467_2023_40468_MOESM3_ESM.xlsx]

## Sheet: Supplementary Figure 1a
Supplementary Figure 1a
False Positive Rate					True Positive Rate
Class 0	Class 1	Class 2	Average		Class 0	Class 1	Class 2	Average
0	0	0	0		0	0	0	0.131944
0.0204082	0	0	0.015625		0	0.0625	0.030303	0.142045
0.0204082	0.0617284	0	0.0204082		0.0625	0.0625	0.333333	0.162879
0.0408163	0.0617284	0.015625	0.0408163		0.0625	0.1875	0.333333	0.246212
0.0408163	0.0987654	0.015625	0.046875		0.3125	0.1875	0.363636	0.276515
0.0612245	0.0987654	0.046875	0.0612245		0.3125	0.25	0.363636	0.311237
0.0612245	0.185185	0.046875	0.0617284		0.416667	0.25	0.454545	0.352904
0.102041	0.185185	0.0625	0.0625		0.416667	0.3125	0.454545	0.373106
0.102041	0.283951	0.0625	0.078125		0.4375	0.3125	0.515152	0.393308
0.142857	0.283951	0.078125	0.0987654		0.4375	0.375	0.515152	0.414141
0.142857	0.320988	0.078125	0.102041		0.458333	0.375	0.575758	0.421086
0.163265	0.320988	0.125	0.125		0.458333	0.4375	0.575758	0.441288
0.163265	0.407407	0.125	0.140625		0.583333	0.4375	0.636364	0.471591
0.183673	0.407407	0.140625	0.142857		0.583333	0.5	0.636364	0.478535
0.183673	0.45679	0.140625	0.163265		0.604167	0.5	0.727273	0.520202
0.22449	0.45679	0.1875	0.183673		0.604167	0.625	0.727273	0.527146
0.22449	0.506173	0.1875	0.185185		0.645833	0.625	0.757576	0.54798
0.244898	0.506173	0.234375	0.1875		0.645833	0.6875	0.757576	0.558081
0.244898	0.567901	0.234375	0.22449		0.666667	0.6875	0.787879	0.57197
0.265306	0.567901	0.25	0.234375		0.666667	0.75	0.787879	0.582071
0.265306	0.580247	0.25	0.244898		0.729167	0.75	0.848485	0.589015
0.408163	0.580247	0.265625	0.25		0.729167	0.8125	0.848485	0.609217
0.408163	0.666667	0.265625	0.265306		0.75	0.8125	0.878788	0.630051
0.428571	0.666667	0.328125	0.265625		0.75	0.875	0.878788	0.640152
0.428571	0.691358	0.328125	0.283951		0.791667	0.875	0.909091	0.660985
0.55102	0.691358	0.375	0.320988		0.791667	0.9375	0.909091	0.681818
0.55102	0.814815	0.375	0.328125		0.8125	0.9375	0.939394	0.691919
0.571429	0.814815	0.40625	0.375		0.8125	1	0.939394	0.70202
0.571429	1	0.40625	0.40625		0.875	1	1	0.722222
0.591837		1	0.407407		0.875		1	0.743056
0.591837			0.408163		0.895833			0.75
0.632653			0.428571		0.895833			0.763889
0.632653			0.45679		0.9375			0.805556
0.755102			0.506173		0.9375			0.826389
0.755102			0.55102		0.958333			0.833333
0.836735			0.567901		0.958333			0.854167
0.836735			0.571429		0.979167			0.875
0.877551			0.580247		0.979167			0.895833
0.877551			0.591837		1			0.902778
1			0.632653		1			0.916667
			0.666667					0.9375
			0.691358					0.958333
			0.755102					0.965278
			0.814815					0.986111
			0.836735					0.993056
			0.877551					1
			1					1

## Sheet: Supplementary Figure 1b
Supplementary Figure 1b
False Positive Rate					True Positive Rate
Class 0	Class 1	Class 2	Average		Class 0	Class 1	Class 2	Average
0	0	0	0		0	0	0	0.222383
0	0	0	0.0114943		0.027027	0.0416667	0.015873	0.240401
0	0.02	0	0.0163934		0.0540541	0.0416667	0.571429	0.266856
0.0114943	0.02	0.0163934	0.02		0.0540541	0.0833333	0.571429	0.280745
0.0114943	0.03	0.0163934	0.03		0.108108	0.0833333	0.650794	0.294634
0.0344828	0.03	0.0327869	0.0327869		0.108108	0.125	0.650794	0.305216
0.0344828	0.06	0.0327869	0.0344828		0.243243	0.125	0.68254	0.350261
0.0689655	0.06	0.0491803	0.0491803		0.243243	0.166667	0.68254	0.382007
0.0689655	0.09	0.0491803	0.06		0.297297	0.166667	0.777778	0.395896
0.091954	0.09	0.0655738	0.0655738		0.297297	0.208333	0.777778	0.406478
0.091954	0.1	0.0655738	0.0689655		0.324324	0.208333	0.809524	0.424496
0.103448	0.1	0.0819672	0.0819672		0.324324	0.25	0.809524	0.44566
0.103448	0.11	0.0819672	0.09		0.351351	0.25	0.873016	0.459549
0.114943	0.11	0.0983607	0.091954		0.351351	0.333333	0.873016	0.468558
0.114943	0.15	0.0983607	0.0983607		0.486486	0.333333	0.888889	0.473849
0.16092	0.15	0.147541	0.1		0.486486	0.375	0.888889	0.487738
0.16092	0.17	0.147541	0.103448		0.513514	0.375	0.904762	0.496747
0.183908	0.17	0.163934	0.11		0.513514	0.416667	0.904762	0.524525
0.183908	0.18	0.163934	0.114943		0.567568	0.416667	0.920635	0.56957
0.206897	0.18	0.196721	0.147541		0.567568	0.5	0.920635	0.574861
0.206897	0.19	0.196721	0.15		0.675676	0.5	0.936508	0.588749
0.218391	0.19	0.213115	0.16092		0.675676	0.541667	0.936508	0.597758
0.218391	0.26	0.213115	0.163934		0.783784	0.541667	0.952381	0.603049
0.241379	0.26	0.229508	0.17		0.783784	0.583333	0.952381	0.616938
0.241379	0.3	0.229508	0.18		0.810811	0.583333	0.968254	0.644716
0.264368	0.3	0.245902	0.183908		0.810811	0.708333	0.968254	0.662734
0.264368	0.32	0.245902	0.19		0.864865	0.708333	0.984127	0.676623
0.298851	0.32	0.688525	0.196721		0.864865	0.75	0.984127	0.681914
0.298851	0.34	0.688525	0.206897		0.891892	0.75	1	0.71795
0.367816	0.34	1	0.213115		0.891892	0.791667	1	0.723241
0.367816	0.42		0.218391		0.918919	0.791667		0.759277
0.402299	0.42		0.229508		0.918919	0.833333		0.764568
0.402299	0.44		0.241379		0.945946	0.833333		0.773577
0.505747	0.44		0.245902		0.945946	0.875		0.778868
0.505747	0.5		0.26		0.972973	0.875		0.792757
0.609195	0.5		0.264368		0.972973	0.916667		0.810775
0.609195	0.64		0.298851		1	0.916667		0.819784
1	0.64		0.3		1	0.958333		0.861451
	0.68		0.32			0.958333		0.87534
	0.68		0.34			1		0.889229
	1		0.367816			1		0.898238
			0.402299					0.907247
			0.42					0.921135
			0.44					0.935024
			0.5					0.948913
			0.505747					0.957922
			0.609195					0.966931
			0.64					0.98082
			0.68					0.994709
			0.688525					1
			1					1

## Sheet: Supplementary Figure 1c
Supplementary Figure 1c
Recall				Precision
Class 0	Class 1	Class 2		Class 0	Class 1	Class 2
1	1	1		0.527473	0.195122	0.559322
0.979167	0.9375	0.969697		0.522222	0.185185	0.551724
0.979167	0.9375	0.939394		0.52809	0.1875	0.54386
0.979167	0.9375	0.939394		0.534091	0.189873	0.553571
0.958333	0.9375	0.939394		0.528736	0.192308	0.563636
0.958333	0.9375	0.909091		0.534884	0.194805	0.555556
0.958333	0.9375	0.909091		0.541176	0.197368	0.566038
0.958333	0.9375	0.909091		0.547619	0.2	0.576923
0.958333	0.9375	0.909091		0.554217	0.202703	0.588235
0.9375	0.9375	0.878788		0.54878	0.205479	0.58
0.9375	0.9375	0.878788		0.555556	0.208333	0.591837
0.9375	0.9375	0.878788		0.5625	0.211268	0.604167
0.9375	0.875	0.878788		0.56962	0.2	0.617021
0.9375	0.875	0.878788		0.576923	0.202899	0.630435
0.9375	0.875	0.848485		0.584416	0.205882	0.622222
0.9375	0.8125	0.848485		0.592105	0.19403	0.636364
0.916667	0.8125	0.818182		0.586667	0.19697	0.627907
0.895833	0.8125	0.787879		0.581081	0.2	0.619048
0.895833	0.8125	0.787879		0.589041	0.203125	0.634146
0.895833	0.8125	0.757576		0.597222	0.206349	0.625
0.875	0.8125	0.757576		0.591549	0.209677	0.641026
0.875	0.8125	0.757576		0.6	0.213115	0.657895
0.854167	0.8125	0.757576		0.594203	0.216667	0.675676
0.833333	0.75	0.727273		0.588235	0.20339	0.666667
0.8125	0.75	0.727273		0.58209	0.206897	0.685714
0.8125	0.6875	0.727273		0.590909	0.192982	0.705882
0.791667	0.6875	0.727273		0.584615	0.196429	0.727273
0.791667	0.6875	0.69697		0.59375	0.2	0.71875
0.791667	0.6875	0.666667		0.603175	0.203704	0.709677
0.791667	0.6875	0.636364		0.612903	0.207547	0.7
0.791667	0.6875	0.636364		0.622951	0.211538	0.724138
0.791667	0.625	0.606061		0.633333	0.196078	0.714286
0.791667	0.625	0.575758		0.644068	0.2	0.703704
0.770833	0.625	0.575758		0.637931	0.204082	0.730769
0.75	0.625	0.575758		0.631579	0.208333	0.76
0.75	0.625	0.575758		0.642857	0.212766	0.791667
0.729167	0.5625	0.545455		0.636364	0.195652	0.782609
0.729167	0.5	0.515152		0.648148	0.177778	0.772727
0.729167	0.5	0.515152		0.660377	0.181818	0.809524
0.729167	0.5	0.484848		0.673077	0.186047	0.8
0.729167	0.5	0.454545		0.686275	0.190476	0.789474
0.729167	0.5	0.454545		0.7	0.195122	0.833333
0.729167	0.4375	0.424242		0.714286	0.175	0.823529
0.729167	0.4375	0.393939		0.729167	0.179487	0.8125
0.708333	0.4375	0.363636		0.723404	0.184211	0.8
0.6875	0.4375	0.363636		0.717391	0.189189	0.857143
0.666667	0.4375	0.363636		0.711111	0.194444	0.923077
0.666667	0.4375	0.333333		0.727273	0.2	0.916667
0.645833	0.4375	0.333333		0.72093	0.205882	1
0.645833	0.4375	0.30303		0.738095	0.212121	1
0.625	0.375	0.272727		0.731707	0.1875	1
0.604167	0.375	0.242424		0.725	0.193548	1
0.604167	0.375	0.212121		0.74359	0.2	1
0.604167	0.375	0.181818		0.763158	0.206897	1
0.583333	0.3125	0.151515		0.756757	0.178571	1
0.583333	0.3125	0.121212		0.777778	0.185185	1
0.5625	0.3125	0.0909091		0.771429	0.192308	1
0.541667	0.3125	0.0606061		0.764706	0.2	1
0.520833	0.3125	0.030303		0.757576	0.208333	1
0.5	0.3125	0		0.75	0.217391	1
0.479167	0.3125			0.741935	0.227273
0.458333	0.3125			0.733333	0.238095
0.458333	0.3125			0.758621	0.25
0.4375	0.25			0.75	0.210526
0.4375	0.25			0.777778	0.222222
0.4375	0.25			0.807692	0.235294
0.416667	0.25			0.8	0.25
0.416667	0.25			0.833333	0.266667
0.416667	0.25			0.869565	0.285714
0.395833	0.25			0.863636	0.307692
0.375	0.25			0.857143	0.333333
0.354167	0.1875			0.85	0.272727
0.333333	0.1875			0.842105	0.3
0.3125	0.1875			0.833333	0.333333
0.3125	0.1875			0.882353	0.375
0.291667	0.125			0.875	0.285714
0.270833	0.0625			0.866667	0.166667
0.25	0.0625			0.857143	0.2
0.229167	0.0625			0.846154	0.25
0.208333	0.0625			0.833333	0.333333
0.1875	0.0625			0.818182	0.5
0.166667	0.0625			0.8	1
0.145833	0			0.777778	1
0.125				0.75
0.104167				0.714286
0.0833333				0.666667
0.0625				0.6
0.0625				0.75
0.0416667				0.666667
0.0208333				0.5
0				0
0				1

## Sheet: Supplementary Figure 1d
Supplementary Figure 1d
Recall				Precision
Class 0	Class 1	Class 2		Class 0	Class 1	Class 2
1	1	1		0.411111	0.26087	0.6
0.972973	0.958333	0.984127		0.404494	0.252747	0.596154
0.972973	0.958333	0.984127		0.409091	0.255556	0.601942
0.972973	0.958333	0.984127		0.413793	0.258427	0.607843
0.972973	0.958333	0.984127		0.418605	0.261364	0.613861
0.972973	0.958333	0.984127		0.423529	0.264368	0.62
0.972973	0.916667	0.984127		0.428571	0.255814	0.626263
0.972973	0.916667	0.984127		0.433735	0.258824	0.632653
0.972973	0.916667	0.984127		0.439024	0.261905	0.639175
0.972973	0.916667	0.984127		0.444444	0.26506	0.645833
0.972973	0.916667	0.984127		0.45	0.268293	0.652632
0.945946	0.916667	0.984127		0.443038	0.271605	0.659574
0.945946	0.916667	0.984127		0.448718	0.275	0.666667
0.945946	0.916667	0.984127		0.454545	0.278481	0.673913
0.945946	0.916667	0.984127		0.460526	0.282051	0.681319
0.945946	0.916667	0.984127		0.466667	0.285714	0.688889
0.945946	0.916667	0.984127		0.472973	0.289474	0.696629
0.945946	0.916667	0.984127		0.479452	0.293333	0.704545
0.945946	0.916667	0.984127		0.486111	0.297297	0.712644
0.945946	0.916667	0.984127		0.492958	0.30137	0.72093
0.945946	0.916667	0.984127		0.5	0.305556	0.729412
0.918919	0.875	0.984127		0.492754	0.295775	0.738095
0.918919	0.875	0.984127		0.5	0.3	0.746988
0.918919	0.875	0.984127		0.507463	0.304348	0.756098
0.918919	0.875	0.984127		0.515152	0.308824	0.765432
0.891892	0.875	0.984127		0.507692	0.313433	0.775
0.891892	0.875	0.984127		0.515625	0.318182	0.78481
0.891892	0.875	0.984127		0.52381	0.323077	0.794872
0.891892	0.833333	0.984127		0.532258	0.3125	0.805195
0.891892	0.833333	0.968254		0.540984	0.31746	0.802632
0.891892	0.833333	0.968254		0.55	0.322581	0.813333
0.891892	0.791667	0.952381		0.559322	0.311475	0.810811
0.864865	0.791667	0.952381		0.551724	0.316667	0.821918
0.864865	0.791667	0.936508		0.561404	0.322034	0.819444
0.864865	0.791667	0.936508		0.571429	0.327586	0.830986
0.864865	0.791667	0.920635		0.581818	0.333333	0.828571
0.837838	0.791667	0.920635		0.574074	0.339286	0.84058
0.810811	0.791667	0.920635		0.566038	0.345455	0.852941
0.810811	0.791667	0.904762		0.576923	0.351852	0.850746
0.810811	0.791667	0.904762		0.588235	0.358491	0.863636
0.783784	0.75	0.888889		0.58	0.346154	0.861538
0.783784	0.75	0.888889		0.591837	0.352941	0.875
0.783784	0.75	0.888889		0.604167	0.36	0.888889
0.756757	0.708333	0.888889		0.595745	0.346939	0.903226
0.72973	0.708333	0.873016		0.586957	0.354167	0.901639
0.702703	0.708333	0.873016		0.577778	0.361702	0.916667
0.675676	0.666667	0.857143		0.568182	0.347826	0.915254
0.675676	0.625	0.84127		0.581395	0.333333	0.913793
0.648649	0.583333	0.825397		0.571429	0.318182	0.912281
0.621622	0.583333	0.809524		0.560976	0.325581	0.910714
0.594595	0.583333	0.809524		0.55	0.333333	0.927273
0.567568	0.583333	0.793651		0.538462	0.341463	0.925926
0.567568	0.583333	0.777778		0.552632	0.35	0.924528
0.567568	0.541667	0.777778		0.567568	0.333333	0.942308
0.540541	0.541667	0.761905		0.555556	0.342105	0.941176
0.513514	0.541667	0.746032		0.542857	0.351351	0.94
0.513514	0.541667	0.730159		0.558824	0.361111	0.938776
0.513514	0.541667	0.714286		0.575758	0.371429	0.9375
0.486486	0.541667	0.698413		0.5625	0.382353	0.93617
0.486486	0.541667	0.68254		0.580645	0.393939	0.934783
0.486486	0.541667	0.68254		0.6	0.40625	0.955556
0.486486	0.5	0.666667		0.62069	0.387097	0.954545
0.486486	0.5	0.650794		0.642857	0.4	0.953488
0.459459	0.458333	0.650794		0.62963	0.37931	0.97619
0.432432	0.416667	0.634921		0.615385	0.357143	0.97561
0.405405	0.416667	0.619048		0.6	0.37037	0.975
0.378378	0.375	0.603175		0.583333	0.346154	0.974359
0.351351	0.375	0.587302		0.565217	0.36	0.973684
0.351351	0.375	0.571429		0.590909	0.375	0.972973
0.324324	0.333333	0.571429		0.571429	0.347826	1
0.324324	0.333333	0.555556		0.6	0.363636	1
0.297297	0.333333	0.539683		0.578947	0.380952	1
0.297297	0.333333	0.52381		0.611111	0.4	1
0.297297	0.333333	0.507937		0.647059	0.421053	1
0.27027	0.291667	0.492063		0.625	0.388889	1
0.243243	0.25	0.47619		0.6	0.352941	1
0.243243	0.25	0.460317		0.642857	0.375	1
0.243243	0.208333	0.444444		0.692308	0.333333	1
0.243243	0.208333	0.428571		0.75	0.357143	1
0.216216	0.166667	0.412698		0.727273	0.307692	1
0.189189	0.166667	0.396825		0.7	0.333333	1
0.162162	0.166667	0.380952		0.666667	0.363636	1
0.135135	0.166667	0.365079		0.625	0.4	1
0.108108	0.125	0.349206		0.571429	0.333333	1
0.108108	0.125	0.333333		0.666667	0.375	1
0.108108	0.125	0.31746		0.8	0.428571	1
0.0810811	0.125	0.301587		0.75	0.5	1
0.0540541	0.0833333	0.285714		0.666667	0.4	1
0.0540541	0.0833333	0.269841		1	0.5	1
0.027027	0.0416667	0.253968		1	0.333333	1
0	0.0416667	0.238095		1	0.5	1
	0.0416667	0.222222			1	1
	0	0.206349			1	1
		0.190476				1
		0.174603				1
		0.15873				1
		0.142857				1
		0.126984				1
		0.111111				1
		0.0952381				1
		0.0793651				1
		0.0634921				1
		0.047619				1
		0.031746				1
		0.015873				1
		0				1

## Sheet: Supplementary Figure 2a
Supplementary Figure 2a
label	n	threshold	net_benefit
Tx All	725	0	0.604138
Tx All	725	0.01	0.600139
Tx All	725	0.02	0.596059
Tx All	725	0.03	0.591895
Tx All	725	0.04	0.587644
Tx All	725	0.05	0.583303
Tx All	725	0.06	0.57887
Tx All	725	0.07	0.574342
Tx All	725	0.08	0.569715
Tx All	725	0.09	0.564987
Tx All	725	0.1	0.560153
Tx All	725	0.11	0.555211
Tx All	725	0.12	0.550157
Tx All	725	0.13	0.544986
Tx All	725	0.14	0.539695
Tx All	725	0.15	0.53428
Tx All	725	0.16	0.528736
Tx All	725	0.17	0.523058
Tx All	725	0.18	0.517241
Tx All	725	0.19	0.511281
Tx All	725	0.2	0.505172
Tx All	725	0.21	0.498909
Tx All	725	0.22	0.492485
Tx All	725	0.23	0.485893
Tx All	725	0.24	0.479129
Tx All	725	0.25	0.472184
Tx All	725	0.26	0.465051
Tx All	725	0.27	0.457723
Tx All	725	0.28	0.450192
Tx All	725	0.29	0.442448
Tx All	725	0.3	0.434483
Tx All	725	0.31	0.426287
Tx All	725	0.32	0.41785
Tx All	725	0.33	0.409161
Tx All	725	0.34	0.400209
Tx All	725	0.35	0.390981
Tx All	725	0.36	0.381466
Tx All	725	0.37	0.371648
Tx All	725	0.38	0.361513
Tx All	725	0.39	0.351046
Tx All	725	0.4	0.34023
Tx All	725	0.41	0.329047
Tx All	725	0.42	0.317479
Tx All	725	0.43	0.305505
Tx All	725	0.44	0.293103
Tx All	725	0.45	0.280251
Tx All	725	0.46	0.266922
Tx All	725	0.47	0.25309
Tx All	725	0.48	0.238727
Tx All	725	0.49	0.2238
Tx All	725	0.5	0.208276
Tx All	725	0.51	0.192118
Tx All	725	0.52	0.175287
Tx All	725	0.53	0.15774
Tx All	725	0.54	0.13943
Tx All	725	0.55	0.120307
Tx All	725	0.56	0.100313
Tx All	725	0.57	0.0793905
Tx All	725	0.58	0.0574713
Tx All	725	0.59	0.0344828
Tx All	725	0.6	0.0103448
Tx All	725	0.61	-0.0150309
Tx All	725	0.62	-0.0417423
Tx None	725	0	0
Tx None	725	0.01	0
Tx None	725	0.02	0
Tx None	725	0.03	0
Tx None	725	0.04	0
Tx None	725	0.05	0
Tx None	725	0.06	0
Tx None	725	0.07	0
Tx None	725	0.08	0
Tx None	725	0.09	0
Tx None	725	0.1	0
Tx None	725	0.11	0
Tx None	725	0.12	0
Tx None	725	0.13	0
Tx None	725	0.14	0
Tx None	725	0.15	0
Tx None	725	0.16	0
Tx None	725	0.17	0
Tx None	725	0.18	0
Tx None	725	0.19	0
Tx None	725	0.2	0
Tx None	725	0.21	0
Tx None	725	0.22	0
Tx None	725	0.23	0
Tx None	725	0.24	0
Tx None	725	0.25	0
Tx None	725	0.26	0
Tx None	725	0.27	0
Tx None	725	0.28	0
Tx None	725	0.29	0
Tx None	725	0.3	0
Tx None	725	0.31	0
Tx None	725	0.32	0
Tx None	725	0.33	0
Tx None	725	0.34	0
Tx None	725	0.35	0
Tx None	725	0.36	0
Tx None	725	0.37	0
Tx None	725	0.38	0
Tx None	725	0.39	0
Tx None	725	0.4	0
Tx None	725	0.41	0
Tx None	725	0.42	0
Tx None	725	0.43	0
Tx None	725	0.44	0
Tx None	725	0.45	0
Tx None	725	0.46	0
Tx None	725	0.47	0
Tx None	725	0.48	0
Tx None	725	0.49	0
Tx None	725	0.5	0
Tx None	725	0.51	0
Tx None	725	0.52	0
Tx None	725	0.53	0
Tx None	725	0.54	0
Tx None	725	0.55	0
Tx None	725	0.56	0
Tx None	725	0.57	0
Tx None	725	0.58	0
Tx None	725	0.59	0
Tx None	725	0.6	0
Tx None	725	0.61	0
Tx None	725	0.62	0
Tx None	725	0.63	0
Tx None	725	0.64	0
Tx None	725	0.65	0
Tx None	725	0.66	0
Tx None	725	0.67	0
Tx None	725	0.68	0
Tx None	725	0.69	0
Tx None	725	0.7	0
Tx None	725	0.71	0
Tx None	725	0.72	0
Tx None	725	0.73	0
Tx None	725	0.74	0
Tx None	725	0.75	0
Tx None	725	0.76	0
Tx None	725	0.77	0
Tx None	725	0.78	0
Tx None	725	0.79	0
Tx None	725	0.8	0
Tx None	725	0.81	0
Tx None	725	0.82	0
Tx None	725	0.83	0
Tx None	725	0.84	0
Tx None	725	0.85	0
Tx None	725	0.86	0
Tx None	725	0.87	0
Tx None	725	0.88	0
Tx None	725	0.89	0
Tx None	725	0.9	0
Tx None	725	0.91	0
Tx None	725	0.92	0
Tx None	725	0.93	0
Tx None	725	0.94	0
Tx None	725	0.95	0
Tx None	725	0.96	0
Tx None	725	0.97	0
Tx None	725	0.98	0
Tx None	725	0.99	0
InsighTx	725	0	0.513103
InsighTx	725	0.01	0.512532
InsighTx	725	0.02	0.511949
InsighTx	725	0.03	0.511354
InsighTx	725	0.04	0.510747
InsighTx	725	0.05	0.510127
InsighTx	725	0.06	0.509494
InsighTx	725	0.07	0.508847
InsighTx	725	0.08	0.508186
InsighTx	725	0.09	0.50751
InsighTx	725	0.1	0.50682
InsighTx	725	0.11	0.506114
InsighTx	725	0.12	0.505392
InsighTx	725	0.13	0.504653
InsighTx	725	0.14	0.503897
InsighTx	725	0.15	0.503124
InsighTx	725	0.16	0.502332
InsighTx	725	0.17	0.501521
InsighTx	725	0.18	0.50069
InsighTx	725	0.19	0.499838
InsighTx	725	0.2	0.498966
InsighTx	725	0.21	0.498071
InsighTx	725	0.22	0.497153
InsighTx	725	0.23	0.496211
InsighTx	725	0.24	0.495245
InsighTx	725	0.25	0.494253
InsighTx	725	0.26	0.493234
InsighTx	725	0.27	0.492187
InsighTx	725	0.28	0.491111
InsighTx	725	0.29	0.490005
InsighTx	725	0.3	0.488867
InsighTx	725	0.31	0.487696
InsighTx	725	0.32	0.486491
InsighTx	725	0.33	0.48525
InsighTx	725	0.34	0.483971
InsighTx	725	0.35	0.482653
InsighTx	725	0.36	0.481293
InsighTx	725	0.37	0.479891
InsighTx	725	0.38	0.478443
InsighTx	725	0.39	0.476947
InsighTx	725	0.4	0.475402
InsighTx	725	0.41	0.473805
InsighTx	725	0.42	0.472152
InsighTx	725	0.43	0.470442
InsighTx	725	0.44	0.46867
InsighTx	725	0.45	0.466834
InsighTx	725	0.46	0.46493
InsighTx	725	0.47	0.462954
InsighTx	725	0.48	0.460902
InsighTx	725	0.49	0.458769
InsighTx	725	0.5	0.456552
InsighTx	725	0.51	0.454243
InsighTx	725	0.52	0.451839
InsighTx	725	0.53	0.449332
InsighTx	725	0.54	0.446717
InsighTx	725	0.55	0.443985
InsighTx	725	0.56	0.441129
InsighTx	725	0.57	0.43814
InsighTx	725	0.58	0.435008
InsighTx	725	0.59	0.431724
InsighTx	725	0.6	0.428276
InsighTx	725	0.61	0.424651
InsighTx	725	0.62	0.420835
InsighTx	725	0.63	0.416813
InsighTx	725	0.64	0.412567
InsighTx	725	0.65	0.408079
InsighTx	725	0.66	0.403327
InsighTx	725	0.67	0.398286
InsighTx	725	0.68	0.392931
InsighTx	725	0.69	0.38723
InsighTx	725	0.7	0.381149
InsighTx	725	0.71	0.374649
InsighTx	725	0.72	0.367685
InsighTx	725	0.73	0.360204
InsighTx	725	0.74	0.352149
InsighTx	725	0.75	0.343448
InsighTx	725	0.76	0.334023
InsighTx	725	0.77	0.323778
InsighTx	725	0.78	0.312602
InsighTx	725	0.79	0.300361
InsighTx	725	0.8	0.286897
InsighTx	725	0.81	0.272015
InsighTx	725	0.82	0.255479
InsighTx	725	0.83	0.236998
InsighTx	725	0.84	0.216207
InsighTx	725	0.85	0.192644
InsighTx	725	0.86	0.165714
InsighTx	725	0.87	0.134642
InsighTx	725	0.88	0.0983908
InsighTx	725	0.89	0.0555486
InsighTx	725	0.9	0.00413793

## Sheet: Supplementary Figure 2b
Supplementary Figure 2b
label	n	threshold	net_benefit
Tx All	725	0	0.37931
Tx All	725	0.01	0.373041
Tx All	725	0.02	0.366643
Tx All	725	0.03	0.360114
Tx All	725	0.04	0.353448
Tx All	725	0.05	0.346642
Tx All	725	0.06	0.339692
Tx All	725	0.07	0.332592
Tx All	725	0.08	0.325337
Tx All	725	0.09	0.317923
Tx All	725	0.1	0.310345
Tx All	725	0.11	0.302596
Tx All	725	0.12	0.294671
Tx All	725	0.13	0.286564
Tx All	725	0.14	0.278268
Tx All	725	0.15	0.269777
Tx All	725	0.16	0.261084
Tx All	725	0.17	0.252181
Tx All	725	0.18	0.243061
Tx All	725	0.19	0.233716
Tx All	725	0.2	0.224138
Tx All	725	0.21	0.214317
Tx All	725	0.22	0.204244
Tx All	725	0.23	0.19391
Tx All	725	0.24	0.183303
Tx All	725	0.25	0.172414
Tx All	725	0.26	0.16123
Tx All	725	0.27	0.14974
Tx All	725	0.28	0.137931
Tx All	725	0.29	0.125789
Tx All	725	0.3	0.1133
Tx All	725	0.31	0.10045
Tx All	725	0.32	0.0872211
Tx All	725	0.33	0.0735975
Tx All	725	0.34	0.0595611
Tx All	725	0.35	0.0450928
Tx All	725	0.36	0.0301724
Tx All	725	0.37	0.0147783
Tx All	725	0.38	-0.00111235
Tx All	725	0.39	-0.017524
Tx All	725	0.4	-0.0344828
Tx None	725	0	0
Tx None	725	0.01	0
Tx None	725	0.02	0
Tx None	725	0.03	0
Tx None	725	0.04	0
Tx None	725	0.05	0
Tx None	725	0.06	0
Tx None	725	0.07	0
Tx None	725	0.08	0
Tx None	725	0.09	0
Tx None	725	0.1	0
Tx None	725	0.11	0
Tx None	725	0.12	0
Tx None	725	0.13	0
Tx None	725	0.14	0
Tx None	725	0.15	0
Tx None	725	0.16	0
Tx None	725	0.17	0
Tx None	725	0.18	0
Tx None	725	0.19	0
Tx None	725	0.2	0
Tx None	725	0.21	0
Tx None	725	0.22	0
Tx None	725	0.23	0
Tx None	725	0.24	0
Tx None	725	0.25	0
Tx None	725	0.26	0
Tx None	725	0.27	0
Tx None	725	0.28	0
Tx None	725	0.29	0
Tx None	725	0.3	0
Tx None	725	0.31	0
Tx None	725	0.32	0
Tx None	725	0.33	0
Tx None	725	0.34	0
Tx None	725	0.35	0
Tx None	725	0.36	0
Tx None	725	0.37	0
Tx None	725	0.38	0
Tx None	725	0.39	0
Tx None	725	0.4	0
Tx None	725	0.41	0
Tx None	725	0.42	0
Tx None	725	0.43	0
Tx None	725	0.44	0
Tx None	725	0.45	0
Tx None	725	0.46	0
Tx None	725	0.47	0
Tx None	725	0.48	0
Tx None	725	0.49	0
Tx None	725	0.5	0
Tx None	725	0.51	0
Tx None	725	0.52	0
Tx None	725	0.53	0
Tx None	725	0.54	0
Tx None	725	0.55	0
Tx None	725	0.56	0
Tx None	725	0.57	0
Tx None	725	0.58	0
Tx None	725	0.59	0
Tx None	725	0.6	0
Tx None	725	0.61	0
Tx None	725	0.62	0
Tx None	725	0.63	0
Tx None	725	0.64	0
Tx None	725	0.65	0
Tx None	725	0.66	0
Tx None	725	0.67	0
Tx None	725	0.68	0
Tx None	725	0.69	0
Tx None	725	0.7	0
Tx None	725	0.71	0
Tx None	725	0.72	0
Tx None	725	0.73	0
Tx None	725	0.74	0
Tx None	725	0.75	0
Tx None	725	0.76	0
Tx None	725	0.77	0
Tx None	725	0.78	0
Tx None	725	0.79	0
Tx None	725	0.8	0
Tx None	725	0.81	0
Tx None	725	0.82	0
Tx None	725	0.83	0
Tx None	725	0.84	0
Tx None	725	0.85	0
Tx None	725	0.86	0
Tx None	725	0.87	0
Tx None	725	0.88	0
Tx None	725	0.89	0
Tx None	725	0.9	0
Tx None	725	0.91	0
Tx None	725	0.92	0
Tx None	725	0.93	0
Tx None	725	0.94	0
Tx None	725	0.95	0
Tx None	725	0.96	0
Tx None	725	0.97	0
Tx None	725	0.98	0
Tx None	725	0.99	0
InsighTx	725	0	0.268966
InsighTx	725	0.01	0.267851
InsighTx	725	0.02	0.266714
InsighTx	725	0.03	0.265553
InsighTx	725	0.04	0.264368
InsighTx	725	0.05	0.263158
InsighTx	725	0.06	0.261922
InsighTx	725	0.07	0.26066
InsighTx	725	0.08	0.25937
InsighTx	725	0.09	0.258052
InsighTx	725	0.1	0.256705
InsighTx	725	0.11	0.255327
InsighTx	725	0.12	0.253918
InsighTx	725	0.13	0.252477
InsighTx	725	0.14	0.251002
InsighTx	725	0.15	0.249493
InsighTx	725	0.16	0.247947
InsighTx	725	0.17	0.246365
InsighTx	725	0.18	0.244743
InsighTx	725	0.19	0.243082
InsighTx	725	0.2	0.241379
InsighTx	725	0.21	0.239633
InsighTx	725	0.22	0.237843
InsighTx	725	0.23	0.236005
InsighTx	725	0.24	0.23412
InsighTx	725	0.25	0.232184
InsighTx	725	0.26	0.230196
InsighTx	725	0.27	0.228153
InsighTx	725	0.28	0.226054
InsighTx	725	0.29	0.223895
InsighTx	725	0.3	0.221675
InsighTx	725	0.31	0.21939
InsighTx	725	0.32	0.217039
InsighTx	725	0.33	0.214617
InsighTx	725	0.34	0.212121
InsighTx	725	0.35	0.209549
InsighTx	725	0.36	0.206897
InsighTx	725	0.37	0.20416
InsighTx	725	0.38	0.201335
InsighTx	725	0.39	0.198417
InsighTx	725	0.4	0.195402
InsighTx	725	0.41	0.192285
InsighTx	725	0.42	0.189061
InsighTx	725	0.43	0.185723
InsighTx	725	0.44	0.182266
InsighTx	725	0.45	0.178683
InsighTx	725	0.46	0.174968
InsighTx	725	0.47	0.171113
InsighTx	725	0.48	0.167109
InsighTx	725	0.49	0.162948
InsighTx	725	0.5	0.158621
InsighTx	725	0.51	0.154117
InsighTx	725	0.52	0.149425
InsighTx	725	0.53	0.144534
InsighTx	725	0.54	0.13943
InsighTx	725	0.55	0.1341
InsighTx	725	0.56	0.128527
InsighTx	725	0.57	0.122694
InsighTx	725	0.58	0.116585
InsighTx	725	0.59	0.110177
InsighTx	725	0.6	0.103448
InsighTx	725	0.61	0.0963749
InsighTx	725	0.62	0.0889292
InsighTx	725	0.63	0.0810811
InsighTx	725	0.64	0.0727969
InsighTx	725	0.65	0.0640394
InsighTx	725	0.66	0.0547667
InsighTx	725	0.67	0.0449321
InsighTx	725	0.68	0.0344828
InsighTx	725	0.69	0.0233593
InsighTx	725	0.7	0.0114943
InsighTx	725	0.71	-0.00118906
InsighTx	725	0.72	-0.0147783
InsighTx	725	0.73	-0.0293742
InsighTx	725	0.74	-0.0450928
